# Supplementary material for: Sand fly–associated phlebovirus with evidence of neutralizing antibodies in humans and dogs in Kosovo
Source: Emerg Microbes Infect. 2025 Dec 22;15(1):2608407. doi: 10.1080/22221751.2025.2608407 (PMC12798671; doi:10.1080/22221751.2025.2608407)
Supplement: Supplementary Table 5.xlsx [file TEMI_A_2608407_SM4486.xlsx]

## Sheet: Feuil1
		dog sera				human sera
municipality		total	positive	seroprevalence (%)		total	positive	seroprevalence (%)
Decan		2	0	0.0		3	1	33.3
Dragash		8	1	12.5		1	0	0.0
Ferizaj		6	0	0.0		28	1	3.6
Fushe Kosove		19	0	0.0		42	7	16.7
Gjakove		13	1	7.7		3	0	0.0
Gjinal		8	0	0.0		7	0	0.0
Gllogovc		6	0	0.0		18	2	11.1
Gracanice		8	0	0.0		NA	NA	NA
Hani i Elezit		6	0	0.0		3	0	0.0
Istog		12	0	0.0		3	1	33.3
Junik		7	0	0.0		NA	NA	NA
Kacanik		14	0	0.0		1	0	0.0
Kamenice		6	0	0.0		2	1	50.0
Kamenice-Petroc		NA	NA	NA		NA	NA	NA
Kline		6	0	0.0		3	0	0.0
Kllokot		2	0	0.0		NA	NA	NA
Leposaviq		2	0	0.0		1	0	0.0
Lipjan		NA	NA	NA		30	8	26.7
Malisheve		NA	NA	NA		16	2	12.5
Mamushe		NA	NA	NA		NA	NA	NA
Mitrovice		13	0	0.0		12	2	16.7
Novoberde		NA	NA	NA		1	0	0.0
Obiliq		14	2	14.3		23	5	21.7
Partesh		NA	NA	NA		NA	NA	NA
Peje		20	1	5.0		9	1	11.1
Podujeve		6	0	0.0		25	3	12.0
Prishtine		10	0	0.0		289	37	12.8
Prishtine-Shashkoc		NA	NA	NA		NA	NA	NA
Prizren		19	1	5.3		15	3	20.0
Rahovec		17	1	5.9		2	0	0.0
Ranillug		NA	NA	NA		NA	NA	NA
Shterpce		5	0	0.0		NA	NA	NA
Shtime		5	0	0.0		12	0	0.0
Skenderaj		13	0	0.0		10	0	0.0
Suhareke		13	0	0.0		8	2	25.0
Viti		16	0	0.0		6	1	16.7
Vushtrri		12	1	8.3		25	1	4.0
Zubin Potok		NA	NA	NA		NA	NA	NA
Zvecan		NA	NA	NA		NA	NA	NA
