# Supplementary material for: Sand fly–associated phlebovirus with evidence of neutralizing antibodies in humans and dogs in Kosovo
Source: Emerg Microbes Infect. 2025 Dec 22;15(1):2608407. doi: 10.1080/22221751.2025.2608407 (PMC12798671; doi:10.1080/22221751.2025.2608407)
Supplement: Supplementary Table 3.xlsx [file TEMI_A_2608407_SM4483.xlsx]

## Sheet: Feuil1
Antibody titer (GRPV)	Human	Dog
20	224 (37.3%)	21 (7.3%)
40	69 (11.5%)	5 (1.7%)
80	9 (1.5%)	3 (1.0%)
160	0 (0.0%)	0 (0.0%)
Total	598	288
