# Supplementary material for: Sand fly–associated phlebovirus with evidence of neutralizing antibodies in humans and dogs in Kosovo
Source: Emerg Microbes Infect. 2025 Dec 22;15(1):2608407. doi: 10.1080/22221751.2025.2608407 (PMC12798671; doi:10.1080/22221751.2025.2608407)
Supplement: Supplementary Table 7.xlsx [file TEMI_A_2608407_SM4482.xlsx]

## Sheet: Results
dataset	sex	age	district	municipality	GRPV_titer
1_1	Female	44	Prishtina	Prishtinë	20
1_2	Male	69	Peja	Kline	0
1_3	Female	23	Mitrovica	Mitrovice	40
1_4	Male	52	Prishtina	Drenas	0
1_5	Female	37	Prishtina	Fushë_Kosovë	20
1_6	Male	50	Prishtina	Prishtinë	20
1_7	Male	37	Prishtina	Prishtinë	20
1_8	Female	58	Prizren	Prizren	0
1_9	Male	43	Prishtina	Prishtinë	20
1_10	Female	30	Prishtina	Prishtinë	20
1_11	Female	39	Prishtina	Prishtinë	20
1_12	Female	49	Prishtina	Prishtinë	20
1_13	Female	50	Prishtina	Fushë_Kosovë	20
1_14	Female	41	Prizren	Malishevë	0
1_15	Male	45	Prishtina	Prishtinë	0
1_16	Female	50	Prishtina	Fushë_Kosovë	20
1_17	Female	20	Prishtina	Prishtinë	0
1_18	Female	55	Prishtina	Prishtinë	0
1_19	Female	72	Ferizaj	Shtime	20
1_20	Male	58	Prishtina	Fushë_Kosovë	0
1_21	Female	75	Prishtina	Prishtinë	20
1_22	Female	58	Prishtina	Obiliq	20
1_23	Male	58	Prishtina	Prishtinë	0
1_24	Female	55	Prizren	Prizren	20
1_25	Female	65	Prishtina	Prishtinë	0
1_26	Male	67	Gjakova	Decan	0
1_27	Male	57	Ferizaj	Shtime	0
1_28	Male	63	Mitrovica	Vushtrri	0
1_29	Male	65	Mitrovica	Vushtrri	0
1_30	Female	44	Peja	Pejë	0
1_31	Female	58	Prishtina	Prishtinë	0
1_32	Male	36	Prishtina	Prishtinë	20
1_33	Female	58	Prishtina	Prishtinë	20
1_34	Male	40	Prishtina	Fushë_Kosovë	20
1_35	Male	54	Prishtina	Prishtinë	20
1_36	Female	42	Prishtina	Prishtinë	20
1_37	Male	21	Prishtina	Prishtinë	0
1_38	Male	11	Prishtina	Prishtinë	0
1_39	Female	46	Prishtina	Fushë_Kosovë	0
1_40	Female	57	Ferizaj	Ferizaj	0
1_41	Female	15	Prishtina	Prishtinë	0
1_42	Female	67	Prishtina	Prishtinë	0
1_43	Male	26	Mitrovica	Vushtrri	0
1_44	Female	27	Mitrovica	Vushtrri	0
1_45	Female	58	Prishtina	Prishtinë	20
1_46	Female	53	Prishtina	Prishtinë	0
1_47	Male	52	Prishtina	Prishtinë	0
1_48	Male	15	Prishtina	Prishtinë	0
1_49	Male	32	Prishtina	Prishtinë	0
1_50	Male	27	Prishtina	Lipjan	0
1_51	Female	70	Peja	Pejë	40
1_52	Female	27	Prishtina	Lipjan	20
1_53	Male	53	Prishtina	Fushë_Kosovë	0
1_54	Female	30	Prishtina	Fushë_Kosovë	0
1_55	Female	65	Prishtina	Prishtinë	0
1_56	Male	66	Prishtina	Podujeve	20
1_57	Male	82	Prishtina	Prishtinë	20
1_58	Female	35	Prishtina	Prishtinë	20
1_59	Male	40	Prishtina	Prishtinë	20
1_60	Male	63	Prizren	Suharekë	0
1_61	Female	50	Prishtina	Prishtinë	0
1_62	Female	40	Prishtina	Prishtinë	20
1_63	Female	31	Prishtina	Prishtinë	40
1_64	Female	29	Prishtina	Prishtinë	20
1_65	Male	64	Mitrovica	Skenderaj	20
1_66	Female	26	Prishtina	Prishtinë	40
1_67	Female	32	Prishtina	Prishtinë	0
1_68	Female	63	Peja	Pejë	20
1_69	Female	47	Prishtina	Prishtinë	0
1_70	Female	48	Prishtina	Prishtinë	0
1_71	Female	49	Peja	Pejë	0
1_72	Female	29	Prishtina	Prishtinë	0
1_73	Male	48	Gjilan	Gjilan	20
1_74	Male	20	Prishtina	Prishtinë	0
1_75	Male	24	Prishtina	Podujeve	0
1_76	Male	39	Prishtina	Prishtinë	0
1_77	Male	26	Prishtina	Prishtinë	0
1_78	Female	52	Prishtina	Prishtinë	0
1_79	Male	56	Prishtina	Prishtinë	0
1_80	Male	70	Prishtina	Prishtinë	20
1_81	Male	67	Prishtina	Prishtinë	0
1_82	Male	60	Prishtina	Prishtinë	20
1_83	Male	63	Prishtina	Prishtinë	20
1_84	Female	30	Prizren	Malishevë	0
1_85	Male	61	Prishtina	Prishtinë	0
1_86	Male	26	Prishtina	Prishtinë	20
1_87	Male	31	Prishtina	Prishtinë	20
1_88	Female	37	Peja	Pejë	20
1_89	Female	44	Mitrovica	Vushtrri	0
1_90	Female	37	Prishtina	Podujeve	0
1_91	Male	28	Prishtina	Prishtinë	0
1_92	Female	18	Prishtina	Fushë_Kosovë	0
1_93	Female	13	Ferizaj	Hani_I_Elezit	0
1_94	Female	16	Ferizaj	Hani_I_Elezit	20
1_95	Female	26	Prishtina	Podujeve	0
1_96	Male	31	Ferizaj	Ferizaj	20
1_97	Female	44	Prishtina	Prishtinë	40
1_98	Female	57	Prishtina	Podujeve	20
1_99	Female	44	Prishtina	Prishtinë	20
1_100	Female	23	Ferizaj	Ferizaj	0
1_101	Male	53	Ferizaj	Ferizaj	20
1_102	Female	59	Prishtina	Prishtinë	20
1_103	Female	36	Prishtina	Prishtinë	0
1_104	Female	36	Prishtina	Prishtinë	20
1_105	Female	37	Prishtina	Prishtinë	0
1_106	Male	19	Prishtina	Prishtinë	0
1_107	Male	60	Prishtina	Prishtinë	20
1_108	Female	35	Prishtina	Prishtinë	0
1_109	Male	3	Gjakova	Gjakovë	0
1_110	Female	47	Prishtina	Prishtinë	0
1_111	Female	49	Prishtina	Prishtinë	0
1_112	Male	55	Prishtina	Prishtinë	0
1_113	Female	51	Prishtina	Prishtinë	40
1_114	Female	29	Prishtina	Prishtinë	0
1_115	Female	40	Prishtina	Prishtinë	0
1_116	Male	12	Prizren	Prizren	0
1_117	Male	1	Prishtina	Prishtinë	0
1_118	Female	40	Prishtina	Prishtinë	0
1_119	Female	33	Prishtina	Prishtinë	0
1_120	Female	30	Mitrovica	Vushtrri	0
1_121	Male	65	Prishtina	Prishtinë	20
1_122	Female	73	Prishtina	Prishtinë	20
1_123	Female	69	Prishtina	Prishtinë	0
1_124	Female	41	Prishtina	Prishtinë	20
1_125	Male	40	Mitrovica	Vushtrri	0
1_126	Male	41	Mitrovica	Vushtrri	0
1_127	Male	82	Prishtina	Prishtinë	0
1_128	Male	15	Prishtina	Fushë_Kosovë	0
1_129	Male	28	Prishtina	Prishtinë	40
1_130	Male	68	Prishtina	Prishtinë	0
1_131	Female	68	Prishtina	Prishtinë	0
1_132	Male	64	Prishtina	Prishtinë	20
1_133	Female	66	Prishtina	Prishtinë	20
1_134	Female	53	Ferizaj	Shtime	0
1_135	Female	20	Prishtina	Obiliq	0
1_136	Female	24	Prishtina	Prishtinë	20
1_137	Female	33	Prishtina	Prishtinë	40
1_138	Male	24	Prishtina	Drenas	0
1_139	Female	69	Prishtina	Prishtinë	0
1_140	Male	46	Gjilan	Kamenicë	0
1_141	Female	58	Ferizaj	Ferizaj	0
1_142	Male	66	Ferizaj	Ferizaj	0
1_143	Female	57	Ferizaj	Ferizaj	0
1_144	Female	74	Ferizaj	Ferizaj	0
1_145	Female	78	Ferizaj	Ferizaj	0
1_146	Male	72	Ferizaj	Ferizaj	0
1_147	Female	72	Ferizaj	Ferizaj	0
1_148	Female	75	Ferizaj	Ferizaj	0
1_149	Female	64	Ferizaj	Ferizaj	0
1_150	Female	63	Ferizaj	Ferizaj	20
1_151	Male	29	Prishtina	Prishtinë	20
1_152	Female	53	Ferizaj	Ferizaj	0
1_153	Female	22	Prishtina	Fushë_Kosovë	20
1_154	Female	27	Prishtina	Fushë_Kosovë	0
1_155	Female	23	Mitrovica	Vushtrri	0
1_156	Female	73	Prishtina	Prishtinë	20
1_157	Female	40	Prishtina	Prishtinë	0
1_158	Female	10	Prishtina	Lipjan	0
1_159	Female	27	Prishtina	Prishtinë	0
1_160	Female	10	Prishtina	Prishtinë	40
1_161	Female	44	Prishtina	Obiliq	40
1_162	Female	60	Prishtina	Prishtinë	20
1_163	Male	50	Prishtina	Prishtinë	20
1_164	Male	70	Prishtina	Podujeve	20
1_165	Female	50	Prishtina	Prishtinë	20
1_166	Female	46	Ferizaj	Hani_I_Elezit	20
1_167	Female	63	Prishtina	Fushë_Kosovë	20
1_168	Male	70	Prizren	Prizren	20
1_169	Female	37	Prizren	Prizren	0
1_170	Female	60	Gjakova	Rahovec	0
1_171	Male	51	Peja	Pejë	0
1_172	Male	72	Prizren	Malishevë	0
1_173	Female	41	Ferizaj	Ferizaj	20
1_174	Female	49	Prishtina	Prishtinë	0
1_175	Female	47	Prishtina	Prishtinë	0
1_176	Female	65	Prishtina	Prishtinë	0
1_177	Female	35	Prishtina	Prishtinë	20
1_178	Female	29	Prishtina	Prishtinë	0
1_179	Female	27	Prishtina	Prishtinë	20
1_180	Male	9	Prishtina	Prishtinë	0
1_181	Male	78	Prishtina	Prishtinë	20
1_182	Female	28	Prishtina	Prishtinë	40
1_183	Female	37	Prishtina	Lipjan	0
1_184	Female	53	Prishtina	Prishtinë	20
1_185	Male	51	Prishtina	Fushë_Kosovë	0
1_186	Female	60	Prishtina	Prishtinë	20
1_187	Female	60	Prishtina	Prishtinë	20
1_188	Female	52	Prishtina	Prishtinë	40
1_189	Female	57	Prishtina	Prishtinë	0
1_190	Male	38	Prishtina	Obiliq	20
1_191	Female	59	Prishtina	Prishtinë	0
1_192	Male	44	Prishtina	Prishtinë	40
1_193	Male	69	Prizren	Malishevë	0
1_194	Male	74	Prishtina	Prishtinë	40
1_195	Female	57	Prishtina	Prishtinë	0
1_196	Female	64	Prishtina	Prishtinë	20
1_197	Male	21	Prishtina	Prishtinë	20
1_198	Male	60	Prishtina	Prishtinë	20
1_199	Male	54	Prishtina	Prishtinë	20
1_200	Male	40	Peja	Pejë	20
1_201	Male	49	Prizren	Malishevë	40
1_202	Female	22	Prishtina	Obiliq	20
1_203	Male	26	Prishtina	Lipjan	40
1_204	Female	63	Prishtina	Prishtinë	0
1_205	Female	49	Prishtina	Prishtinë	20
1_206	Female	60	Gjilan	Viti	20
1_207	Female	31	Prishtina	Fushë_Kosovë	20
1_208	Female	31	Prishtina	Fushë_Kosovë	0
1_209	Male	35	Gjilan	Viti	0
1_210	Male	45	Gjilan	Gjilan	0
1_211	Female	57	Peja	Kline	0
1_212	Female	86	Prishtina	Prishtinë	20
1_213	Male	78	Mitrovica	Mitrovice	0
1_214	Female	35	Prishtina	Prishtinë	0
1_215	Female	64	Prishtina	Prishtinë	40
1_216	Female	67	Prishtina	Prishtinë	20
1_217	Male	67	Ferizaj	Shtime	20
1_218	Female	58	Prishtina	Prishtinë	20
1_219	Male	74	Prishtina	Prishtinë	20
1_220	Female	67	Prishtina	Prishtinë	0
1_221	Male	67	Prishtina	Prishtinë	20
1_222	Male	70	Ferizaj	Shtime	0
1_223	Male	67	Prishtina	Prishtinë	0
1_224	Male	39	Prishtina	Prishtinë	0
1_225	Male	34	Gjakova	Gjakovë	20
1_226	Male	69	Prishtina	Prishtinë	0
1_227	Female	54	Prishtina	Prishtinë	20
1_228	Female	61	Prizren	Prizren	20
1_229	Female	51	Prishtina	Prishtinë	20
1_230	Female	75	Prishtina	Prishtinë	20
1_231	Female	43	Prishtina	Prishtinë	40
1_232	Male	20	Prizren	Malishevë	0
1_233	Male	32	Prishtina	Drenas	0
1_234	Female	63	Prishtina	Lipjan	20
1_235	Female	38	Mitrovica	Mitrovice	20
1_236	Male	65	Prishtina	Prishtinë	0
1_237	Female	46	Prishtina	Prishtinë	0
1_238	Male	44	Prishtina	Prishtinë	20
1_239	Female	42	Prishtina	Lipjan	20
1_240	Male	53	Ferizaj	Ferizaj	20
1_241	Female	42	Prishtina	Prishtinë	40
1_242	Female	31	Prishtina	Prishtinë	20
1_243	Male	25	Prishtina	Prishtinë	20
1_244	Male	27	Prishtina	Prishtinë	0
1_245	Male	70	Mitrovica	Vushtrri	0
1_246	Female	36	Prishtina	Prishtinë	0
1_247	Male	24	Prishtina	Lipjan	0
1_248	Female	76	Peja	Pejë	0
1_249	Female	28	Prishtina	Prishtinë	20
1_250	Female	66	Prishtina	Prishtinë	40
1_251	Male	39	Prizren	Malishevë	40
1_252	Male	46	Prishtina	Fushë_Kosovë	0
1_253	Male	29	Prishtina	Prishtinë	0
1_254	Male	23	Ferizaj	Ferizaj	0
1_255	Female	22	Prizren	Prizren	20
1_256	Female	52	Prishtina	Prishtinë	20
1_257	Male	61	Gjilan	Viti	20
1_258	Female	35	Mitrovica	Vushtrri	20
1_259	Female	25	Prishtina	Prishtinë	20
1_260	Female	25	Mitrovica	Mitrovice	20
1_261	Female	37	Prishtina	Fushë_Kosovë	0
1_262	Female	38	Prishtina	Prishtinë	0
1_263	Female	43	Prishtina	Prishtinë	0
1_264	Female	66	Prishtina	Prishtinë	40
1_265	Female	19	Prishtina	Prishtinë	0
1_266	Male	72	Prizren	Suharekë	40
1_267	Male	70	Prishtina	Prishtinë	0
1_268	Female	51	Prishtina	Prishtinë	20
1_269	Female	49	Prishtina	Drenas	0
1_270	Female	61	Prishtina	Prishtinë	0
1_271	Female	60	Prishtina	Prishtinë	20
1_272	Male	74	Prishtina	Podujeve	20
1_273	Male	72	Ferizaj	Ferizaj	0
1_274	Female	68	Prishtina	Prishtinë	20
1_275	Male	70	Prishtina	Prishtinë	0
1_276	Male	57	Prishtina	Prishtinë	0
1_277	Female	32	Prishtina	Prishtinë	20
1_278	Female	22	Prishtina	Prishtinë	0
1_279	Female	86	Prishtina	Podujeve	20
1_280	Male	57	Gjilan	Gjilan	0
1_281	Female	73	Prizren	Prizren	40
1_282	Male	43	Prishtina	Prishtinë	0
1_283	Female	60	Prishtina	Lipjan	0
1_284	Male	37	Prishtina	Prishtinë	20
1_285	Male	63	Prishtina	Prishtinë	0
1_286	Male	75	Prishtina	Prishtinë	0
1_287	Female	39	Prishtina	Prishtinë	0
1_288	Female	25	Prizren	Suharekë	0
1_289	Female	74	Prishtina	Prishtinë	0
1_290	Male	34	Prishtina	Prishtinë	20
1_291	Female	36	Prishtina	Prishtinë	20
1_292	Female	60	Prizren	Prizren	0
1_293	Female	37	Prishtina	Prishtinë	0
1_294	Male	52	Prishtina	Prishtinë	0
1_295	Male	19	Prishtina	Lipjan	40
1_296	Female	62	Mitrovica	Vushtrri	0
1_297	Male	26	Prishtina	Drenas	0
1_298	Female	51	Prishtina	Prishtinë	0
1_299	Female	49	Prishtina	Prishtinë	0
1_300	Female	57	Mitrovica	Vushtrri	0
2_1	Male	36	Prishtina	Podujeve	20
2_2	Female	29	Prishtina	Lipjan	20
2_3	Female	33	Mitrovica	Vushtrri	20
2_4	Female	41	Prishtina	Obiliq	20
2_5	Female	38	Gjilan	Gjilan	0
2_6	Male	44	Prizren	Malishevë	0
2_7	Male	42	Prishtina	Prishtinë	0
2_8	Male	21	Prishtina	Prishtinë	0
2_9	Female	38	Prishtina	Podujeve	20
2_10	Female	3	Prishtina	Fushë_Kosovë_	40
2_11	Female	43	Prishtina	Prishtinë	20
2_14	Male	39	Prishtina	Podujeve	0
2_15	Female	36	Prishtina	Podujeve	20
2_16	Female	31	Prishtina	Prishtinë	40
2_17	Female	28	Prishtina	Prishtinë	20
2_18	Female	33	Prishtina	Prishtinë	0
2_19	Female	30	Prishtina	Prishtinë	0
2_20	Female	30	Prizren	Suharekë	0
2_21	Female	22	Prishtina	Prishtinë	20
2_22	Female	24	Prishtina	Prishtinë	0
2_23	Male	57	Ferizaj	Ferizaj	0
2_24	Female	34	Ferizaj	Ferizaj	0
2_25	Female	47	Prishtina	Prishtinë	20
2_26	Female	48	Prishtina	Lipjan	20
2_27	Female	35	Prishtina	Prishtinë	0
2_28	Female	30	Prishtina	Gllogoc	0
2_29	Female	34	Prishtina	Prishtinë	0
2_30	Male	4	Mitrovica	Mitrovice	0
2_31	Male	55	Ferizaj	Ferizaj	0
2_32	Male	31	Ferizaj	Shtime	0
2_33	Female	26	Prizren	Malishevë	20
2_34	Female	33	Prishtina	Prishtinë	0
2_35	Female	34	Prishtina	Prishtinë	0
2_36	Male	40	Prishtina	Prishtinë	40
2_37	Female	28	Prishtina	Obiliq	0
2_38	Male	8	Prishtina	Prishtinë	20
2_39	Male	14	Prishtina	Prishtinë	0
2_40	Female	24	Prishtina	Podujeve	0
2_41	Female	11	Prishtina	Prishtinë	0
2_42	Female	31	Prishtina	Prishtinë	20
2_43	Female	37	Gjilan	Viti	40
2_44	Female	29	Prizren	Prizren	40
2_45	Female	34	Prishtina	Prishtinë	20
2_46	Female	29	Prishtina	Prishtinë	20
2_47	Female	23	Prishtina	Obiliq	40
2_48	Female	25	Prishtina	Prishtinë	40
2_49	Female	27	Prishtina	Obiliq	20
2_50	Female	32	Prishtina	Fushë_Kosovë	0
2_51	Female	31	Ferizaj	Ferizaj	0
2_52	Female	52	Prizren	Prizren	20
2_53	Female	25	Prishtina	Fushë_Kosovë	0
2_54	Male	72	Mitrovica	Vushtrri	20
2_55	Female	4	Prishtina	Lipjan	20
2_56	Female	30	Prishtina	Fushë_Kosovë	20
2_57	Female	31	Prishtina	Prishtinë	20
2_58	Female	30	Prishtina	Podujeve	0
2_59	Female	31	Prishtina	Prishtinë	20
2_60	Male	15	Prishtina	Prishtinë	0
2_61	Female	10	Mitrovica	Mitrovice	20
2_62	Female	29	Prishtina	Obiliq	20
2_63	Male	58	Mitrovica	Skenderaj_	0
2_64	Female	3	Prishtina	Obiliq	0
2_65	Female	32	Prishtina	Prishtinë	0
2_66	Female	41	Prishtina	Prishtinë	0
2_67	Female	32	Prishtina	Prishtinë	0
2_68	Female	8	Mitrovica	Mitrovice	0
2_69	Female	41	Prishtina	Prishtinë	0
2_70	Female	9	Prishtina	Prishtinë	0
2_71	Female	33	Prizren	Malishevë	20
2_72	Female	46	Prishtina	Gllogoc	0
2_73	Female	23	Gjilan	Kamenicë	40
2_74	Female	63	Gjakova	Decan	0
2_75	Female	36	Ferizaj	Kaçanik	0
2_76	Female	24	Prishtina	Prishtinë	20
2_77	Female	57	Prishtina	Lipjan	20
2_78	Female	25	Prishtina	Fushë_Kosovë	20
2_79	Female	31	Prishtina	Prishtinë	20
2_80	Female	34	Prishtina	Fushë_Kosovë	40
2_81	Female	28	Prizren	Malishevë	0
2_82	Female	39	Mitrovica	Skenderaj	20
2_83	Male	32	Prishtina	Lipjan	40
2_84	Female	34	Prishtina	Obiliq	20
2_85	Female	24	Prishtina	Prishtinë	40
2_86	Female	36	Prishtina	Prishtinë	20
2_87	Male	46	Mitrovica	Mitrovice	20
2_88	Female	34	Prishtina	Drenas	80
2_89	Female	38	Prishtina	Fushë_Kosovë	0
2_90	Male	3	Gjakova	Gjakovë	20
2_91	Female	34	Prishtina	Hajvali	0
2_92	Male	12	Prizren	Prizren	20
2_93	Female	31	Prishtina	Lipjan	40
2_94	Female	35	Prishtina	Lipjan	40
2_95	Female	35	Prishtina	Prishtinë	20
2_96	Female	37	Prishtina	Prishtinë	40
2_97	Female	66	Prishtina	Prishtinë	40
2_98	Female	35	Prishtina	Fushë_Kosovë	20
2_99	Female	27	Prishtina	Lipjan	20
2_100	Male	6	Prishtina	Podujeve	0
2_101	Female	30	Prizren	Prizren	20
2_102	Male	31	Prishtina	Prishtinë	40
2_103	Female	27	Prishtina	Obiliq	20
2_104	Female	31	Prishtina	Prishtinë	20
2_105	Female	26	Prishtina	Mramor	0
2_106	Female	35	Prishtina	Drenas	0
2_107	Male	9	Prishtina	Prishtinë	20
2_108	Male	9	Prishtina	Obiliq	40
2_109	Female	35	Prishtina	Obiliq	0
2_110	Male	13	Prishtina	Prishtinë	20
2_111	Female	59	Ferizaj	FerizaJ	20
2_112	Female	43	Prishtina	Prishtinë	0
2_113	Female	40	Prishtina	Prishtinë	20
2_114	Female	27	Prishtina	Prishtinë	0
2_115	Female	29	Prishtina	Prishtinë	0
2_116	Female	37	Prizren	Prizren	0
2_117	Female	38	Mitrovica	Mitrovice	0
2_118	Male	2	Prishtina	Lipjan	20
2_119	Female	28	Prishtina	Prishtinë	20
2_120	Female	35	Prishtina	Prishtinë	20
2_121	Male	35	Gjilan	Viti	0
2_122	Female	31	Prishtina	Prishtinë	0
2_123	Female	22	Prishtina	Prishtinë	40
2_124	Female	30	Gjilan	Gjilan	0
2_125	Male	37	Prishtina	Prishtinë	0
2_126	Male	11	Prishtina	Prishtinë	0
2_127	Male	31	Prishtina	Obiliq	0
2_128	Female	26	Mitrovica	Mitrovice	0
2_129	Female	4	Mitrovica	Mitrovice	40
2_130	Female	34	Prishtina	Lipjan	20
2_131	Female	30	Prishtina	Drenas	0
2_132	Female	29	Prishtina	Prishtinë	40
2_133	Female	6	Prishtina	Podujeve	40
2_134	Male	47	Prishtina	Fushë_Kosovë	40
2_135	Female	47	Prizren	Dragash	0
2_136	Male	35	Prishtina	Prishtinë	80
2_137	Female	27	Prishtina	Prishtinë	20
2_138	Female	21	Prishtina	Prishtinë	0
2_139	Female	33	Prishtina	Prishtinë	20
2_140	Female	25	Prishtina	Prishtinë	20
2_141	Female	28	Prishtina	Prishtinë	20
2_142	Female	27	Prishtina	Prishtinë	0
2_143	Female	29	Ferizaj	Shtime	0
2_144	Male	14	Ferizaj	Ferizaj	80
2_145	Female	39	Prishtina	Prishtinë	20
2_146	Male	52	Prishtina	Prishtinë	20
2_147	Male	26	Prishtina	Lipjan	40
2_148	Male	19	Prishtina	Fushë_Kosovë	40
2_149	Female	1	Prishtina	Prishtinë	0
2_150	Female	27	Prishtina	Fushë_Kosovë	20
2_151	Female	23	Prishtina	Drenas	20
2_152	Male	26	Prizren	Malishevë	0
2_153	Female	31	Mitrovica	Vushtrri	20
2_154	Female	32	Prishtina	Prishtinë	0
2_155	Female	22	Ferizaj	Shtime	20
2_156	Male	45	Prishtina	Novobërdë	0
2_157	Female	32	Prishtina	Prishtinë	0
2_158	Male	30	Prishtina	Prishtinë	20
2_159	Female	26	Prishtina	Lipjan	0
2_160	Female	25	Prishtina	Prishtinë	40
2_161	Female	30	Prishtina	Fushë_Kosovë	0
2_162	Female	4	Prishtina	Podujeve	20
2_163	Female	44	Prishtina	Prishtinë	40
2_164	Female	37	Mitrovica	Skenderaj	20
2_165	Female	21	Ferizaj	Ferizaj	0
2_166	Female	62	Prishtina	Gllogoc	0
2_167	Female	21	Prishtina	Prishtinë	0
2_168	Female	27	Prishtina	Fushë_Kosovë	0
2_169	Male	80	Mitrovica	Skenderaj	0
2_170	Female	30	Prishtina	Prishtinë	20
2_171	Female	32	Prishtina	Prishtinë	0
2_172	Male	31	Mitrovica	Skenderaj	0
2_173	Female	22	Peja	Istog	0
2_174	Male	53	Prishtina	Prishtinë	0
2_175	Male	5	Prishtina	Obiliq	20
2_176	Female	29	Prishtina	Gllogoc	0
2_177	Female	32	Prishtina	Prishtinë	20
2_178	Female	42	Prishtina	Prishtinë	0
2_179	Female	44	Prishtina	Prishtinë	0
2_180	Female	28	Prishtina	Prishtinë	20
2_181	Female	3	Prishtina	Prishtinë	20
2_182	Female	46	Prishtina	Prishtinë	20
2_183	Female	58	Prishtina	Prishtinë	20
2_184	Female	23	Prishtina	Lipjan	40
2_185	Female	29	Prizren	Prizren	80
2_186	Male	29	Prishtina	Prishtinë	0
2_187	Female	20	Prizren	Malishevë	0
2_188	Female	28	Prishtina	Prishtinë	0
2_189	Male	21	Mitrovica	Vushtrri	0
2_190	Female	35	Mitrovica	Vushtrri	0
2_191	Female	29	Prishtina	Prishtinë	0
2_192	Female	30	Peja	Istog	80
2_193	Female	33	Prishtina	Prishtinë	40
2_194	Female	24	Prishtina	Prishtinë	20
2_195	Female	28	Prishtina	Prishtinë	0
2_196	Male	11	Prishtina	Lipjan	80
2_197	Female	24	Prizren	Suharekë	20
2_198	Female	53	Prishtina	Podujeve	0
2_199	Female	19	Prishtina	Fushë_Kosovë	40
2_200	Female	35	Prishtina	Prishtinë	20
2_201	Male	29	Prishtina	Obiliq	20
2_202	Male	6	Prishtina	Prishtinë	20
2_203	Male	13	Prishtina	Obiliq	40
2_204	Female	28	Ferizaj	Shtime	0
2_205	Female	32	Prishtina	Prishtinë	20
2_206	Female	23	Prishtina	Podujeve	20
2_207	Female	29	Prishtina	Fushë_Kosovë	0
2_208	Female	30	Prishtina	Prishtinë	0
2_209	Female	12	Gjakova	Decan	40
2_210	Female	36	Prishtina	Prishtinë	0
2_211	Female	33	Prishtina	Obiliq	0
2_212	Female	36	Prishtina	Prishtinë	0
2_213	Female	38	Mitrovica	Vushtrri	0
2_214	Female	27	Ferizaj	Ferizaj	0
2_215	Female	9	Ferizaj	Shtime	20
2_216	Female	39	Prizren	Suharekë	20
2_217	Female	68	Prishtina	Prishtinë	0
2_218	Female	18	Mitrovica	Vushtrri	0
2_219	Female	32	Prishtina	Fushë_Kosovë	0
2_220	Male	11	Gjakova	Rahovec	20
2_221	Female	9	Prishtina	Lipjan	0
2_222	Female	29	Prishtina	Prishtinë	0
2_223	Female	47	Prishtina	Fushë_Kosovë	20
2_224	Female	30	Prishtina	Podujeve	20
2_225	Male	16	Prishtina	Prishtinë	40
2_226	Male	35	Mitrovica	Vushtrri	20
2_227	Female	29	Mitrovica	Vushtrri	0
2_228	Female	37	Prishtina	Fushë_Kosovë	0
2_229	Female	33	Prishtina	Prishtinë	0
2_230	Female	25	Prishtina	Drenas	20
2_231	Female	24	Prishtina	Prishtinë	20
2_232	Female	33	Prishtina	Prishtinë	20
2_233	Female	28	Mitrovica	Vushtrri	0
2_234	Female	25	Prishtina	Fushë_Kosovë	20
2_235	Female	21	Mitrovica	Skenderaj	0
2_236	Female	61	Prishtina	Gllogoc	0
2_237	Male	50	Prishtina	Prishtinë	0
2_238	Female	28	Prishtina	Prishtinë	0
2_239	Female	38	Prishtina	Fushë_Kosovë	0
2_240	Male	31	Prishtina	Fushë_Kosovë	40
2_241	Female	35	Prishtina	Prishtinë	40
2_242	Female	30	Prishtina	Prishtinë	0
2_243	Female	27	Ferizaj	Shtime	20
2_244	Female	28	Prishtina	Prishtinë	40
2_245	Female	28	Prishtina	Prishtinë	0
2_246	Male	30	Mitrovica	Skenderaj	20
2_247	Male	26	Prishtina	Prishtinë	80
2_248	Male	6	Prishtina	Prishtinë	40
2_249	Female	31	Prishtina	Prishtinë	80
2_250	Female	27	Prishtina	Prishtinë	20
2_251	Female	27	Peja	Pejë	0
2_252	Female	24	Prishtina	Fushë_Kosovë	20
2_253	Female	33	Mitrovica	Vushtrri	0
2_254	Female	51	Mitrovica	Skenderaj	0
2_255	Female	45	Gjilan	Gjilan	20
2_256	Female	27	Prishtina	Podujeve	40
2_257	Female	25	Prishtina	Prishtinë	40
2_258	Female	70	Prishtina	Podujeve	0
2_259	Female	21	Prishtina	Lipjan	0
2_260	Male	23	Gjilan	Viti	20
2_261	Female	30	Peja	Istog	0
2_262	Female	39	Prizren	Suharekë	0
2_263	Female	31	Prizren	Malishevë	0
2_264	Female	26	Mitrovica	Vushtrri	40
2_265	Female	15	Prishtina	Podujeve	40
2_266	Male	71	Prishtina	Lipjan	20
2_267	Female	22	Ferizaj	Ferizaj	0
2_268	Female	28	Gjilan	Gjilan	20
2_269	Female	26	Peja	Kline	0
2_270	Female	24	Prishtina	Obiliq	0
2_271	Female	29	Prishtina	Lipjan	20
2_272	Female	36	Prishtina	Obiliq	40
2_273	Female	49	Prishtina	Prishtinë	0
2_274	Female	25	Prishtina	Prishtinë	0
2_275	Female	28	Prishtina	Prishtinë	20
2_276	Female	22	Mitrovica	Mitrovice	0
2_277	Male	57	Prishtina	Podujeve	20
2_278	Female	31	Prishtina	Prishtinë	0
2_279	Female	6	Prishtina	Lipjan	0
2_280	Female	32	Prishtina	Obiliq	0
2_281	Female	16	Prishtina	Gllogoc	20
2_282	Female	8	Prishtina	Gllogoc	40
2_283	Female	27	Prishtina	Fushë_Kosovë	40
2_284	Female	34	Prishtina	Prishtinë	20
2_285	Female	29	Ferizaj	Shtime	20
2_286	Male	8	Prishtina	Prishtinë	20
2_287	Male	2	Mitrovica	Skenderaj	0
2_288	Female	61	Prizren	Malishevë	20
2_289	Female	33	Prizren	Malishevë	20
2_290	Female	27	Prishtina	Komoran	20
2_291	Female	23	Prishtina	Prishtinë	20
2_292	Female	40	Prishtina	Prishtinë	40
2_293	Male	27	Prishtina	Prishtinë	20
2_294	Female	64	Prishtina	Prishtinë	0
2_295	Female	24	Prishtina	Fushë_Kosovë	20
2_296	Female	37	Prizren	Suharekë	80
2_297	Female	31	Prishtina	Prishtinë	20
2_298	Female	69	Prishtina	Podujeve	20
2_299	Female	55	Prishtina	Prishtinë	0
2_300	Male	6	Prishtina	Lipjan	0
