# Supplementary material for: Sand fly–associated phlebovirus with evidence of neutralizing antibodies in humans and dogs in Kosovo
Source: Emerg Microbes Infect. 2025 Dec 22;15(1):2608407. doi: 10.1080/22221751.2025.2608407 (PMC12798671; doi:10.1080/22221751.2025.2608407)
Supplement: Supplementary Table 1.xlsx [file TEMI_A_2608407_SM4481.xlsx]

## Sheet: Feuil1
Virus	Grapi virus - PV368852	Bregalaka virus - MG573144	Ponticelli I virus - KX388211	Salehabad virus - JX472403	Adana virus - KJ939330	TOSV-Spain - FJ153280	TOSV-Tunisia- JX867534	TOSV-Italy - X68414	SFNV - HM566172	Punique virus - JF920133	Granada virus - GU135606	Massilia virus - EU725771	Tehran virus - JF939846	Karimabad virus - KF297909	Arumowot virus - HM566144	Odrenisrou virus - HM566174	Arbia virus - JX472400	Toros virus - KP966619	SFSV - Ethiopia - KM042102	SFTV - NC015412	Adria virus - HM043726	Medjerda Valley virus - KU255114	Alcube virus - KR363190
Grapi virus - PV368852		0.430005	1.42784	14.3813	3.48782	44.4071	44.8872	45.0312	44.7912	45.2232	43.8827	44.9352	44.9352	42.864	37.1292	36.4593	15.1457	45.8473	45.6073	45.6073	12.8205	14.4768	15.8146
Bregalaka virus - MG573144	1.33758		1.62933	14.6469	3.62595	44.4818	44.9664	45.1103	44.9185	45.35	43.9333	45.0144	45.1103	43.0416	37.3626	36.6937	15.3626	45.9252	45.6855	45.6855	12.8205	14.7424	16.126
Ponticelli I virus - KX388211	12.0754	11.9742		14.3585	3.86965	43.1132	43.734	43.8363	43.4783	43.8875	42.5014	43.6317	43.4783	42.0194	36.308	35.5431	15.3768	44.8875	44.4785	44.3763	12.8205	14.613	16.1405
Salehabad virus - JX472403	24.9363	25.0954	25.2205		14.4084	44.4818	45.0623	44.9185	44.8226	44.7747	43.9838	45.0144	44.6309	42.0851	36.3115	35.4993	10.3531	45.302	44.5829	44.535	3.84615	10.1145	10.8779
Adana virus - KJ939330	18.535	18.6228	18.5889	25.0636		44.2418	44.8706	45.0144	44.535	45.0144	43.6805	44.8226	44.4391	42.8981	37.1715	36.3115	15.0286	46.117	45.5417	45.5417	11.5385	14.5038	15.5534
TOSV-Spain - FJ153280	41.792	41.7786	41.344	41.4907	41.5547		2.62781	2.91448	15.8624	15.3368	16.8012	16.8657	11.7535	47.1209	45.7472	45.4589	44.9136	48.3189	48.6071	48.7032	42.3077	44.5298	45.3455
TOSV-Tunisia- JX867534	41.248	41.403	41.0632	42.218	41.9783	14.5246		1.19332	16.42	15.5609	17.4571	17.327	11.599	47.2675	45.7993	45.6553	45.6855	48.8004	48.9923	49.0883	42.3077	45.2541	45.7814
TOSV-Italy - X68414	41.552	41.6906	41.404	42.0741	42.0262	14.7953	3.96181		16.5155	15.7995	17.7094	17.6134	11.8854	47.4113	45.9434	45.7993	45.5896	48.9443	49.1843	49.2802	42.3077	45.2541	45.7335
SFNV - HM566172	41.712	41.7386	40.7224	41.8025	42.0582	26.071	26.3166	26.4439		17.2315	19.2735	19.2363	15.7518	46.6443	44.9832	45.7033	44.6788	48.6084	49.3762	49.3762	43.5897	44.3912	44.9664
Punique virus - JF920133	41.536	41.4829	40.9269	41.4669	41.0515	25.4977	25.4415	25.4097	26.8258		11.7053	12.1241	14.6539	45.7814	46.0394	46.2314	45.35	48.3685	48.3205	48.2246	46.1538	45.0623	45.8773
Granada virus - GU135606	41.2032	41.1527	40.3607	41.9279	40.9505	26.8584	27.0098	27.1779	27.5984	23.1584		1.10999	16.6498	45.1417	45.4684	45.4177	43.731	47.9494	47.7468	47.6962	43.5897	43.8322	44.9949
Massilia virus - EU725771	42	41.9623	41.0121	42.4097	41.419	26.4692	26.7462	27.0326	27.3667	23.214	4.2886		16.5632	46.2128	46.5194	46.2314	44.9664	48.9923	48.9443	48.8964	43.5897	45.1103	46.2128
Tehran virus - JF939846	41.44	41.5468	40.8247	41.7705	42.1221	23.2362	22.8958	23.0072	25.537	24.8528	26.1184	25.5688		46.6443	45.1272	45.0792	45.302	48.8964	49.0403	49.0883	39.7436	44.8706	45.7335
Karimabad virus - KF297909	40.7342	40.9533	39.9524	40.2519	40.4113	42.7863	42.7772	43.1448	42.4577	41.7226	41.4474	42.1061	41.9783		44.8755	44.5881	42.0851	44.1571	43.7261	43.6303	41.0256	42.3242	43.472
Arumowot virus - HM566144	37.7611	37.6971	37.1497	37.8404	37.7767	43.5528	43.3349	43.3509	42.9349	42.5508	42.0253	42.6308	42.4548	41.986		15.3846	36.9326	47.8637	47.3836	47.2396	34.6154	36.646	37.3626
Odrenisrou virus - HM566174	37.9844	37.936	36.9458	37.3945	38.1271	43.3445	43.767	43.975	42.9349	43.3509	42.5654	43.1429	42.4548	42.7363	25.657		36.0726	47.7196	48.1037	47.8637	34.6154	36.1682	36.4071
Arbia virus - JX472400	25.7962	25.7475	25.6275	23.1075	25.986	42.0505	42.6334	42.8891	41.7705	42.218	41.7088	42.4417	42.3618	40.3156	38.9552	38.1589		45.7814	44.9664	45.0144	16.6667	3.95992	10.5916
Toros virus - KP966619	42.32	42.3937	41.9108	41.2752	41.4509	44.0602	44.1139	43.858	43.89	43.794	42.9873	43.3781	43.778	41.2995	43.3509	43.0949	41.1314		20.5742	20.5263	50	45.4938	45.5896
SFSV - Ethiopia - KM042102	42.432	42.4896	41.3999	41.7546	42.2659	43.9001	43.9539	43.874	44.2578	44.1779	43.308	43.762	44.2578	40.9802	43.543	43.1749	42.2499	28.2456		1.10048	46.1538	44.8706	45.2061
SFTV - NC015412	42.528	42.6814	41.5872	41.9143	42.1061	44.2043	44.1939	43.9699	44.4018	44.1619	43.1055	43.666	44.4658	40.8206	43.655	43.1269	42.202	28.3094	1.94577		46.1538	44.9185	45.2541
Adria virus - HM043726	22.2222	23.5043	23.9316	18.8034	23.9316	41.0256	44.0171	42.3077	42.735	43.5897	41.0256	41.0256	37.6068	42.735	38.0342	34.6154	22.2222	45.2991	42.3077	42.3077		12.8205	12.8205
Medjerda Valley virus - KU255114	25.3025	25.2704	24.9491	22.869	25.4771	41.3948	41.8664	42.1221	41.6747	42.0262	41.6245	42.1221	41.7226	40.0765	38.2386	37.6175	19.1794	41.8664	42.1221	42.2659	21.7949		9.92366
Alcube virus - KR363190	26.1146	26.1927	26.1872	23.855	26.4154	42.1785	42.4417	42.5216	41.5149	42.3618	41.9953	42.202	41.8824	40.6026	37.9041	38.2704	23.2029	41.7066	42.1381	42.186	26.4957	23.4256
