# Supplementary material for: Sand fly–associated phlebovirus with evidence of neutralizing antibodies in humans and dogs in Kosovo
Source: Emerg Microbes Infect. 2025 Dec 22;15(1):2608407. doi: 10.1080/22221751.2025.2608407 (PMC12798671; doi:10.1080/22221751.2025.2608407)
Supplement: Supplementary Table 6.xlsx [file TEMI_A_2608407_SM4479.xlsx]

## Sheet: Sheet1
Nr	Age_group	Breed	Sex	Health status	district	municipality	TOSV_titer	SFSV_titer	GRPV_titer
1	0-2	MIX	Female	Sick	Prishtina	Podujeve	0	0	0
2	3-4	MIX	Female	Healthy	Prishtina	Podujeve	20	0	0
3	4-6	MIX	Male	Healthy	Prishtina	Podujeve	20	0	0
4	6-8	MIX	Male	Healthy	Prishtina	Podujeve	0	0	0
5	3-4	MIX	Female	Healthy	Prishtina	Podujeve	0	20	0
6	3-4	MIX	Female	Healthy	Prishtina	Podujeve	0	0	20
7	4-6	Single	Female	Healthy	Prishtina	Obiliq	0	0	80
8	2-3	MIX	Female	Healthy	Prishtina	Obiliq	0	0	0
9	3-4	MIX	Male	Healthy	Prishtina	Obiliq	0	20	0
10	6-8	Single	Female	Healthy	Prishtina	Obiliq	0	0	0
11	6-8	MIX	Male	Sick	Prishtina	Obiliq	0	0	0
12	4-6	MIX	Male	Healthy	Prishtina	Obiliq	0	0	0
13	2-3	MIX	Female	Healthy	Prishtina	Obiliq	0	20	0
14	2-3	MIX	Female	Healthy	Prishtina	Gllogoc	0	0	0
15	0-2	MIX	Male	Healthy	Prishtina	Gllogoc	0	0	0
16	3-4	MIX	Female	Healthy	Prishtina	Gllogoc	0	40	0
17	3-4	MIX	Female	Healthy	Prishtina	Gllogoc	0	0	0
18	4-6	MIX	Male	Healthy	Prishtina	Gllogoc	0	0	0
19	3-4	MIX	Male	Healthy	Prishtina	Gllogoc	0	0	0
20	6-8	MIX	Female	Healthy	Prishtina	Obiliq	0	0	0
21	over 8	MIX	Female	Sick	Prishtina	Obiliq	0	0	0
22	over 8	MIX	Male	Sick	Prishtina	Obiliq	0	0	0
23	over 8	Single	Male	Healthy	Prishtina	Obiliq	0	0	0
24	6-8	MIX	Male	Healthy	Prishtina	Prishtine	40	0	0
25	3-4	Single	Male	Healthy	Prishtina	Obiliq	0	0	40
26	3-4	MIX	Male	Healthy	Prishtina	Obiliq	0	0	20
27	2-3	MIX	Male	Healthy	Prishtina	Obiliq	80	0	20
28	0-2	MIX	Male	Healthy	Prishtina	Prishtine	20	0	20
29	3-4	MIX	Male	Healthy	Prishtina	Prishtine	40	0	0
30	over 8	MIX	Female	Healthy	Prishtina	Prishtine	20	0	0
31	2-3	MIX	Female	Healthy	Prishtina	Gracanice	20	0	20
32	over 8	Single	Male	Healthy	Prishtina	Gracanice	0	0	0
33	2-3	Single	Female	Healthy	Prishtina	Gracanice	20	0	0
34	over 8	MIX	Male	Healthy	Prishtina	Gracanice	0	0	0
35	over 8	Single	Male	Healthy	Prishtina	Gracanice	0	20	0
36	over 8	MIX	Male	Healthy	Prishtina	Prishtine	0	0	0
37	4-6	MIX	Female	Healthy	Prishtina	Prishtine	80	20	0
38	2-3	MIX	Female	Healthy	Prishtina	Gracanice	0	0	0
39	3-4	MIX	Female	Healthy	Prishtina	Gracanice	0	0	0
40	3-4	Single	Male	Healthy	Prishtina	Gracanice	0	0	20
41	3-4	MIX	Female	Healthy	Prishtina	Prishtine	80	20	0
42	over 8	MIX	Female	Sick	Prishtina	F. Kosove	0	0	0
43	4-6	MIX	Female	Sick	Prishtina	Prishtine	0	0	0
44	3-4	Single	Female	Healthy	Prishtina	Prishtine	160	0	0
45	6-8	MIX	Female	Healthy	Prishtina	Prishtine	0	0	0
46	2-3	MIX	Male	Healthy	Prishtina	F. Kosove	0	0	0
47	4-6	MIX	Male	Healthy	Prishtina	F. Kosove	0	0	0
48	3-4	MIX	Female	Healthy	Prishtina	F. Kosove	0	0	0
49	3-4	Single	Male	Healthy	Prishtina	F. Kosove	40	0	0
50	4-6	MIX	Female	Healthy	Prishtina	F. Kosove	0	0	0
51	over 8	MIX	Female	Sick	Mitrovica	Vushtrri	20	0	0
52	0-2	MIX	Female	Healthy	Mitrovica	Vushtrri	20	0	0
53	0-2	MIX	Male	Healthy	Mitrovica	Vushtrri	40	0	0
54	0-2	MIX	Female	Healthy	Mitrovica	Vushtrri	80	0	0
55	over 8	MIX	Female	Sick	Mitrovica	Vushtrri	20	0	0
56	over 8	MIX	Female	Sick	Mitrovica	Vushtrri	0	0	0
57	4-6	Single	Male	Healthy	Mitrovica	Vushtrri	20	0	0
58	over 8	MIX	Male	Sick	Mitrovica	Vushtrri	0	0	0
59	4-6	MIX	Male	Healthy	Mitrovica	Vushtrri	0	0	0
60	0-2	MIX	Male	Healthy	Mitrovica	Vushtrri	40	0	0
61	2-3	Single	Male	Healthy	Mitrovica	Mitrovice	0	0	0
62	6-8	Single	Female	Healthy	Mitrovica	Mitrovice	40	20	20
63	2-3	Single	Female	Healthy	Mitrovica	Mitrovice	20	0	20
64	0-2	Single	Female	Healthy	Mitrovica	Mitrovice	20	0	0
65	4-6	Single	Female	Healthy	Mitrovica	Mitrovice	0	0	0
66	4-6	Single	Female	Healthy	Mitrovica	Mitrovice	20	0	0
67	2-3	Single	Male	Healthy	Mitrovica	Mitrovice	0	40	0
68	0-2	Single	Male	Healthy	Mitrovica	Mitrovice	20	0	0
69	3-4	Single	Male	Healthy	Mitrovica	Mitrovice	40	0	0
70	4-6	Single	Male	Healthy	Mitrovica	Mitrovice	20	0	0
71	3-4	MIX	Female	Healthy	Mitrovica	Skenderaj	20	0	0
72	2-3	MIX	Female	Healthy	Mitrovica	Skenderaj	0	0	0
73	0-2	Single	Female	Healthy	Mitrovica	Skenderaj	0	0	0
74	0-2	MIX	Female	Healthy	Mitrovica	Skenderaj	0	0	0
75	3-4	MIX	Male	Healthy	Mitrovica	Skenderaj	0	0	0
76	0-2	MIX	Female	Healthy	Mitrovica	Skenderaj	0	0	0
77	0-2	MIX	Male	Healthy	Mitrovica	Skenderaj	20	0	0
78	2-3	MIX	Male	Healthy	Mitrovica	Skenderaj	40	0	0
79	4-6	Single	Male	Healthy	Mitrovica	Skenderaj	0	0	0
80	3-4	MIX	Female	Healthy	Mitrovica	Skenderaj	20	0	0
81	4-6	MIX	Male	Sick	Mitrovica	Vushtrri	20	0	80
82	4-6	Single	Female	Healthy	Mitrovica	Leposavic	0	0	0
83	over 8	MIX	Male	Sick	Mitrovica	Vushtrri	20	0	0
84	6-8	Single	Male	Sick	Mitrovica	Leposavic	40	0	0
85	2-3	MIX	Male	Sick	Mitrovica	Skenderaj	0	0	0
86	3-4	MIX	Male	Sick	Mitrovica	Skenderaj	20	0	0
87	4-6	MIX	Female	Sick	Mitrovica	Mitrovice	0	0	0
88	0-2	MIX	Female	Healthy	Mitrovica	Mitrovice	0	0	0
89	0-2	MIX	Female	Healthy	Mitrovica	Mitrovice	0	0	0
90	3-4	MIX	Female	Sick	Mitrovica	Skenderaj	20	0	0
91	4-6	Single	Male	Healthy	Prizren	Prizren	20	0	0
92	2-3	Single	Male	Healthy	Prizren	Prizren	0	0	0
93	0-2	Single	Female	Healthy	Prizren	Prizren	40	0	0
94	2-3	Single	Male	Healthy	Prizren	Prizren	0	0	0
95	2-3	Single	Female	Healthy	Prizren	Prizren	20	0	0
96	over 8	Single	Male	Healthy	Prizren	Prizren	80	0	0
97	4-6	Single	Male	Healthy	Prizren	Prizren	0	0	0
98	0-2	Single	Male	Healthy	Prizren	Prizren	0	0	0
99	2-3	Single	Female	Healthy	Prizren	Prizren	0	0	0
100	0-2	Single	Female	Healthy	Prizren	Prizren	0	0	0
101	3-4	Single	Female	Healthy	Prizren	Prizren	40	0	80
102	3-4	Single	Male	Healthy	Prizren	Prizren	0	0	0
103	2-3	Single	Female	Healthy	Prizren	Prizren	0	20	0
104	2-3	Single	Male	Healthy	Prizren	Prizren	0	0	0
105	4-6	Single	Male	Healthy	Prizren	Prizren	40	20	0
106	2-3	Single	Male	Healthy	Prizren	Prizren	0	0	0
107	6-8	Single	Female	Healthy	Prizren	Prizren	0	0	0
108	2-3	Single	Female	Healthy	Prizren	Suhareke	0	0	0
109	4-6	Single	Female	Healthy	Prizren	Suhareke	0	0	0
110	6-8	Single	Male	Healthy	Prizren	Suhareke	20	0	0
111	3-4	Single	Female	Healthy	Prizren	Suhareke	0	0	0
112	0-2	Single	Male	Healthy	Prizren	Suhareke	20	0	20
113	0-2	Single	Male	Healthy	Prizren	Suhareke	0	0	0
114	2-3	Single	Female	Healthy	Prizren	Suhareke	0	0	0
115	2-3	Single	Male	Healthy	Prizren	Suhareke	0	0	0
116	4-6	Single	Female	Healthy	Prizren	Suhareke	0	20	0
117	3-4	Single	Male	Healthy	Prizren	Suhareke	0	0	0
118	6-8	Single	Female	Healthy	Prizren	Suhareke	0	0	0
119	4-6	Single	Male	Healthy	Prizren	Suhareke	20	0	0
120	over 8	Single	Female	Healthy	Prizren	Suhareke	0	0	0
121	3-4	MIX	Female	Sick	Ferizaj	Ferizaj	0	0	0
122	2-3	MIX	Female	Healthy	Ferizaj	Ferizaj	20	0	0
123	3-4	MIX	Male	Sick	Ferizaj	Ferizaj	20	0	0
124	0-2	MIX	Male	Healthy	Ferizaj	Ferizaj	40	0	20
125	6-8	MIX	Male	Healthy	Ferizaj	Ferizaj	0	0	0
126	3-4	MIX	Male	Healthy	Ferizaj	Ferizaj	20	0	0
127	4-6	MIX	Female	Healthy	Ferizaj	Ferizaj	20	0	0
128	6-8	MIX	Male	Healthy	Ferizaj	Ferizaj	0	0	0
129	3-4	MIX	Female	Healthy	Ferizaj	Ferizaj	0	0	0
130	0-2	MIX	Male	Healthy	Ferizaj	Ferizaj	20	0	0
131	4-6	MIX	Female	Healthy	Ferizaj	Ferizaj	20	0	0
132	3-4	MIX	Female	Healthy	Ferizaj	Ferizaj	20	0	0
133	0-2	MIX	Male	Healthy	Ferizaj	Ferizaj	20	0	0
134	6-8	MIX	Female	Healthy	Ferizaj	Ferizaj	0	0	0
135	3-4	MIX	Male	Sick	Ferizaj	Ferizaj	20	0	20
136	3-4	MIX	Female	Healthy	Ferizaj	Shterpce	0	0	0
137	4-6	MIX	Male	Healthy	Ferizaj	Shterpce	0	0	0
138	over 8	MIX	Female	Healthy	Ferizaj	Shterpce	0	0	0
139	6-8	MIX	Male	Healthy	Ferizaj	Shterpce	20	0	20
140	over 8	MIX	Male	Healthy	Ferizaj	Shterpce	0	40	20
141	4-6	Single	Female	Healthy	Ferizaj	Kaqanik	20	0	0
142	4-6	MIX	Female	Healthy	Ferizaj	Kaqanik	40	0	0
143	4-6	MIX	Male	Healthy	Ferizaj	Kaqanik	20	0	0
144	2-3	Single	Male	Healthy	Ferizaj	Kaqanik	0	0	0
145	3-4	MIX	Female	Healthy	Ferizaj	Kaqanik	80	40	0
146	4-6	MIX	Female	Healthy	Ferizaj	Kaqanik	40	20	0
147	0-2	Single	Male	Healthy	Ferizaj	Ferizaj	0	0	0
148	2-3	Single	Male	Healthy	Ferizaj	Ferizaj	0	0	0
149	2-3	Single	Male	Healthy	Ferizaj	Ferizaj	20	0	0
150	0-2	Single	Male	Healthy	Ferizaj	Ferizaj	0	0	0
151	over 8	MIX	Male	Healthy	Gjakova	Rahovec	20	20	0
152	6-8	MIX	Female	Healthy	Gjakova	Rahovec	0	20	40
153	2-3	MIX	Male	Healthy	Gjakova	Rahovec	0	0	0
154	2-3	MIX	Male	Healthy	Gjakova	Rahovec	0	0	0
155	2-3	MIX	Female	Healthy	Gjakova	Rahovec	0	0	0
156	0-2	Single	Female	Healthy	Gjakova	Rahovec	0	0	0
157	0-2	Single	Female	Healthy	Gjakova	Rahovec	0	0	0
158	0-2	MIX	Female	Healthy	Gjakova	Rahovec	20	20	0
159	3-4	MIX	Female	Healthy	Gjakova	Rahovec	20	0	0
160	4-6	Single	Female	Healthy	Gjakova	Rahovec	0	80	0
161	4-6	Single	Male	Healthy	Gjakova	Rahovec	0	0	0
162	3-4	Single	Female	Healthy	Gjakova	Rahovec	20	0	0
163	3-4	Single	Male	Healthy	Gjakova	Rahovec	0	0	0
164	4-6	Single	Female	Healthy	Gjakova	Gjakove	20	0	0
165	4-6	Single	Male	Healthy	Gjakova	Gjakove	0	0	0
166	0-2	MIX	Male	Healthy	Gjakova	Gjakove	0	20	0
167	0-2	MIX	Female	Healthy	Gjakova	Gjakove	0	0	0
168	4-6	MIX	Male	Healthy	Gjakova	Rahovec	0	0	0
169	2-3	MIX	Female	Healthy	Gjakova	Rahovec	40	20	0
170	6-8	Single	Female	Healthy	Gjakova	Rahovec	20	0	20
171	2-3	MIX	Female	Healthy	Gjakova	Rahovec	20	0	0
173	0-2	Single	Male	Healthy	Gjakova	Gjakove	0	40	20
174	0-2	MIX	Female	Healthy	Gjakova	Gjakove	0	0	0
175	2-3	MIX	Female	Healthy	Gjakova	Gjakove	0	0	0
176	4-6	MIX	Female	Healthy	Gjakova	Gjakove	0	20	0
177	4-6	Single	Female	Healthy	Gjakova	Gjakove	40	0	0
178	4-6	MIX	Female	Healthy	Gjakova	Gjakove	20	20	0
179	4-6	Single	Female	Healthy	Gjakova	Gjakove	20	0	0
180	3-4	Single	Male	Healthy	Gjakova	Gjakove	0	20	40
181	0-2	MIX	Female	Healthy	Peja	Peje	0	0	0
182	6-8	MIX	Female	Sick	Peja	Peje	0	0	0
183	0-2	MIX	Female	Sick	Peja	Peje	40	20	0
184	0-2	MIX	Male	Healthy	Peja	Peje	20	20	0
185	0-2	MIX	Female	Healthy	Peja	Peje	40	0	0
186	3-4	MIX	Female	Sick	Peja	Peje	20	0	0
187	0-2	MIX	Male	Healthy	Peja	Peje	0	0	0
188	3-4	Single	Male	Healthy	Peja	Peje	80	0	0
189	0-2	MIX	Female	Healthy	Peja	Peje	20	0	0
190	over 8	MIX	Male	Healthy	Peja	Peje	40	20	0
191	0-2	MIX	Male	Healthy	Peja	Peje	20	0	0
192	2-3	MIX	Male	Healthy	Peja	Peje	0	0	0
193	3-4	Single	Female	Healthy	Peja	Peje	0	0	0
194	2-3	MIX	Male	Healthy	Peja	Peje	20	0	0
195	4-6	MIX	Male	Sick	Peja	Peje	0	20	0
196	2-3	MIX	Male	Sick	Peja	Peje	40	20	0
198	over 8	MIX	Female	Sick	Peja	Peje	0	0	40
199	over 8	MIX	Male	Sick	Peja	Peje	40	0	0
200	2-3	MIX	Female	Healthy	Peja	Peje	0	0	0
201	2-3	Single	Female	Healthy	Gjilan	Gjilan	20	0	0
202	2-3	MIX	Male	Sick	Gjilan	Kllokot	40	20	0
203	6-8	Single	Female	Sick	Gjilan	Kllokot	20	20	0
204	0-2	Single	Female	Healthy	Gjilan	Gjilan	20	0	0
205	over 8	Single	Male	Healthy	Gjilan	Gjilan	20	0	0
206	2-3	Single	Male	Healthy	Gjilan	Gjilan	0	0	0
207	3-4	MIX	Male	Healthy	Gjilan	Gjilan	0	0	0
208	2-3	Single	Female	Healthy	Gjilan	Gjilan	0	0	0
209	4-6	MIX	Male	Healthy	Gjilan	Gjilan	20	0	0
210	4-6	Single	Male	Sick	Gjilan	Gjilan	20	0	0
211	2-3	MIX	Male	Healthy	Gjilan	Viti	0	0	0
212	0-2	MIX	Male	Healthy	Gjilan	Viti	20	0	0
213	3-4	Single	Male	Healthy	Gjilan	Viti	0	0	0
214	2-3	MIX	Female	Healthy	Gjilan	Viti	0	0	0
215	2-3	Single	Male	Healthy	Gjilan	Viti	40	0	0
216	2-3	Single	Female	Healthy	Gjilan	Viti	0	0	20
217	4-6	Single	Male	Healthy	Gjilan	Viti	20	0	0
218	4-6	MIX	Male	Healthy	Gjilan	Viti	20	0	0
219	0-2	MIX	Female	Healthy	Gjilan	Viti	0	0	0
220	2-3	MIX	Male	Healthy	Gjilan	Viti	0	20	0
221	4-6	MIX	Male	Healthy	Gjilan	Viti	0	0	0
222	3-4	MIX	Male	Healthy	Gjilan	Viti	0	0	0
223	3-4	MIX	Male	Healthy	Gjilan	Viti	20	20	0
224	3-4	Single	Female	Healthy	Gjilan	Viti	160	20	0
225	2-3	Single	Male	Healthy	Gjilan	Viti	20	0	0
226	2-3	Single	Female	Healthy	Gjilan	Viti	20	0	0
227	2-3	MIX	Male	Healthy	Gjilan	Kamenic	0	0	0
228	4-6	MIX	Male	Healthy	Gjilan	Kamenic	20	0	0
229	2-3	MIX	Male	Healthy	Gjilan	Kamenic	0	20	0
230	3-4	MIX	Male	Healthy	Gjilan	Kamenic	0	0	0
231	2-3	MIX	Male	Healthy	Gjilan	Kamenic	0	0	0
232	4-6	MIX	Male	Healthy	Gjilan	Kamenic	20	20	0
233	3-4	Single	Female	Healthy	Gjilan	Kamenic	20	40	20
234	4-6	Single	Male	Healthy	Gjilan	Kamenic	0	0	0
235	3-4	MIX	Male	Healthy	Gjilan	Kamenic	0	0	20
236	2-3	MIX	Female	Healthy	Gjilan	Kamenic	20	0	0
237	2-3	MIX	Female	Healthy	Gjilan	Kamenic	0	20	0
238	2-3	MIX	Male	Healthy	Gjilan	Kamenic	0	0	0
239	4-6	MIX	Male	Healthy	Gjilan	Kamenic	20	0	0
240	6-8	Single	Male	Healthy	Gjilan	Kamenic	0	20	0
241	over 8	Single	Female	Healthy	Peja	Peje	0	0	0
242	4-6	MIX	Female	Healthy	Peja	Istog	0	20	0
243	3-4	MIX	Female	Healthy	Peja	Istog	0	20	0
244	over 8	MIX	Female	Sick	Peja	Istog	20	0	0
245	3-4	MIX	Female	Healthy	Peja	Kline	20	20	20
246	2-3	MIX	Female	Healthy	Peja	Kline	20	40	0
247	4-6	MIX	Female	Healthy	Peja	Kline	0	0	0
248	4-6	MIX	Male	Healthy	Peja	Kline	20	0	0
249	4-6	Single	Female	Healthy	Peja	Kline	0	20	0
250	3-4	MIX	Female	Healthy	Peja	Kline	80	0	0
251	4-6	Single	Male	Sick	Peja	Istog	20	0	0
252	2-3	Single	Female	Sick	Peja	Istog	0	0	0
253	4-6	MIX	Female	Healthy	Peja	Istog	0	0	0
254	3-4	MIX	Male	Healthy	Peja	Istog	0	0	0
255	4-6	MIX	Male	Healthy	Peja	Istog	0	0	0
256	4-6	MIX	Female	Healthy	Ferizaj	Shtime	0	0	0
257	4-6	MIX	Female	Healthy	Ferizaj	Shtime	0	0	0
258	2-3	MIX	Female	Sick	Ferizaj	Shtime	0	0	0
259	3-4	MIX	Female	Healthy	Ferizaj	Shtime	20	0	0
260	3-4	MIX	Female	Sick	Ferizaj	Shtime	20	0	0
261	6-8	Single	Male	Healthy	Prizren	Dragash	0	0	0
262	2-3	Single	Female	Healthy	Prizren	Dragash	0	0	0
263	6-8	MIX	Male	Healthy	Prizren	Dragash	0	0	0
264	4-6	MIX	Male	Healthy	Prizren	Dragash	0	0	0
265	3-4	MIX	Female	Healthy	Prizren	Dragash	20	0	0
266	4-6	MIX	Female	Healthy	Prizren	Dragash	0	0	0
267	over 8	Single	Female	Healthy	Prizren	Dragash	0	0	0
268	over 8	Single	Male	Healthy	Prizren	Dragash	0	0	40
269	3-4	Single	Female	Healthy	Gjakova	Junik	0	20	0
270	2-3	MIX	Female	Healthy	Gjakova	Junik	0	0	0
271	2-3	MIX	Female	Healthy	Gjakova	Junik	0	0	20
272	3-4	MIX	Female	Sick	Gjakova	Junik	0	0	0
273	2-3	MIX	Female	Sick	Gjakova	Junik	0	0	0
274	6-8	Single	Male	Healthy	Gjakova	Junik	0	0	0
275	4-6	Single	Male	Healthy	Gjakova	Junik	20	40	0
276	over 8	Single	Male	Sick	Gjakova	Decan	0	0	0
277	over 8	Single	Female	Healthy	Gjakova	Decan	20	40	0
278	4-6	MIX	Male	Healthy	Prizren	Prizren	40	20	0
279	4-6	Single	Male	Sick	Prizren	Prizren	0	0	0
280	6-8	MIX	Male	Healthy	Ferizaj	H Elezit	20	0	0
281	3-4	MIX	Female	Healthy	Ferizaj	H Elezit	0	0	0
282	3-4	MIX	Female	Healthy	Ferizaj	H Elezit	0	0	20
283	4-6	MIX	Female	Healthy	Ferizaj	H Elezit	20	0	0
284	2-3	Single	Male	Healthy	Gjakova	Gjakove	40	40	0
285	4-6	MIX	Female	Healthy	Ferizaj	H Elezit	20	0	0
286	6-8	MIX	Female	Healthy	Ferizaj	H Elezit	20	0	0
287	over 8	MIX	Male	Sick	Peja	Istog	0	0	0
289	over 8	Single	Female	Sick	Peja	Istog	20	20	0
290	over 8	Single	Female	Healthy	Peja	Istog	20	0	0
291	6-8	Single	Male	Sick	Peja	Istog	0	0	0
