# Supplementary material for: Sand fly–associated phlebovirus with evidence of neutralizing antibodies in humans and dogs in Kosovo
Source: Emerg Microbes Infect. 2025 Dec 22;15(1):2608407. doi: 10.1080/22221751.2025.2608407 (PMC12798671; doi:10.1080/22221751.2025.2608407)
Supplement: Supplementary Table 2.xlsx [file TEMI_A_2608407_SM4477.xlsx]

## Sheet: Feuil1
Sample	Ct Values
P3/110	32.87
SP1	33.78
SP17	30.63
SP30	32.84
SP44	31.96
SP59	26.83
SP65	25.44
